# Supplementary material for: Effect of the Type of Herbal Preparations (Powdered Plant Material vs. Dry Ethanolic Extracts) on the Bioaccessibility of Bearberry (Arctostaphylos uva-ursi (L.) Spreng.) Phytochemicals in Simulated Digestion Conditions
Source: Molecules. 2024 Dec 18;29(24):5968. doi: 10.3390/molecules29245968 (PMC11678513; doi:10.3390/molecules29245968)
Supplement: Supplementary file 1 [file molecules-29-05968-s001.zip]

Archive with 1 entries (1 files):
- molecules-3330612-supplementary.pdf
